# Supplementary material for: A retrospective study of congenital anomalies and associated risk factors among children admitted at a tertiary hospital in northwestern Tanzania
Source: PLOS Glob Public Health. 2024 May 1;4(5):e0003177. doi: 10.1371/journal.pgph.0003177 (PMC11062536; doi:10.1371/journal.pgph.0003177)
Supplement: S1 Data — (CSV) [file pgph.0003177.s002.csv]

Region	District	Month	Sex	age	age_weeks	gestation	Birth_Weight	Birth_Wgt_grams	Congenital_Diagnosed	CNS	MS	CFA	Outcome	Outome_R	Mother	parity	Follic_supp	illness	education
6	22	12	1	1day	1	38	3.2	3200	2	2			good	1	32	4	1	no	seven
1	2	3	1	7 month	29	27	3.2	3200	2	2				4			1		seven
3	12	9	2	6 month	24	27	3.2	3200	2	2				4			1		seven
1	5	11	2	1 month	4	39	3.1	3100	1	1			good	1	32	3	1		seven
1	5	6	2	5 month	20	27	3	3000	11			1		4			1		seven
5	1	1	1	9 month	32	27	3	3000	2	2				4			1		seven
4	25	10	2	3 month	12	28	2.8	2800	2	2				4			1		seven
8	4	2	1	3 month	12	27	2.4	2400	2	2				4			1		seven
1	5	9	1	1 day	1	27	2.2	2200	5					4			1		seven
1	6	1	1	2 month	8	38	2	2000	2	2			good	1	31	2	1		seven
3	12	9	2	8 month	32	27	2	2000	6				died	3	27	3	1		seven
1	5	10	2	1 month	4	28	2	2000	1	1				4			1		seven
1	5	5	1	2 month	8	27	2	2000	2	2				4			1		seven
1	5	9	1	1 day	1	27	2	2000	5					4			1		seven
8	30	5	1	4 days	1	26	1.8	1800	1	1	4			4			1		seven
4	9	4	2	5 month	20	27	1.8	1800	5					4			1		seven
5	7	9	2	1 month	4	27	1	1000	1	1				4			1		seven
1	16	9	2	2 month	8	40	5.4	5400	5				good	1	30	3	2	no	seven
1	5	11	1	7 days	1	38	4.2	4200	7				good	1	26	2	2		seven
1	10	3	1	2 month	8	40	4	4000	6				good	1	38	4	2	no	seven
6	1	1	1	10 month	40	40	3.8	3800	8				good	1	29	4	2	no	seven
1	5	2	1	14 days	2	28	3.8	3800	5					4			2		seven
1	16	11	2	2 days	1	38	3.6	3600	8				repaired	2	31	4	2	no	seven
7	24	6	2	1 day	1	40	3.5	3500	16				good	1	25	2	2	no	seven
1	10	10	1	1 month	4	40	3.5	3500	6				died	3	27	2	2		seven
4	9	7	2	1 day	1	37	3.3	3300	29				good	1	25	2	2		seven
2	3	2	1	1 month	4	27	3.2	3200	2	2				4			2		seven
7	13	6	2	1 week	1	38	3	3000	9				surgery	2	31	4	2	no	seven
1	5	10	2	10 days	2	27	3	3000	2	2				4			2		seven
1	10	2	1	4 month	16	38	2.8	2800	5				good	1	30	2	2		seven
4	25	4	1	1 month	4	39	2.7	2700	8				good	1	25	2	2	no	seven
3	29	3	2	6 days	1	37	2.5	2500	16				surgery	2	28	2	2	yes	seven
1	6	9	2	6 month	24	27	2.5	2500	1	1				4			2		seven
1	10	2	2	20 days	3	27	2.5	2500	2	2				4			2		seven
10		2	2	3 month	12	27	2.5	2500	5					4			2		seven
1	26	12	1	14 days	2	39	2.4	2400	6				good	1	29	2	2		seven
9	27	2	2	20 days	3	27	2.2	2200	2	2				4			2		seven
1	6	12	2	1 month	4	27	2.2	2200	2	2				4			2		seven
1	6	11	2	1 month	4	34	2.1	2100	5					4			2		seven
2	12		2	1 mo	4	26	2	2000	2	2				4			2		seven
7	8	8	2	4 mo	16	27	1.9	1900	2	2				4			2		seven
4	19	8	2	3 days	1	27	1.9	1900	5					4			2		seven
1	5		2	2 month	8	27	1.8	1800	2	2				4			2		seven
1	10	1	1	3 days	1	26	1.8	1800	2	2				4			2		seven
4	9	4	2	6 month	24	27	1.8	1800	5					4			2		seven
8	30		2	2 years	104	26	1.5	1500	2	2				4			2		seven
1	5	5	1	5 month	20	27	1.5	1500	2	2				4			2		seven
7	13	5	2	6 days	1	27	1.4	1400	2	2				4			2		seven
3	12	11	2	4 month	16	30	1	1000	1	1				4			2		seven
1	5	11	2	5 month	20	36	3.6	3600	5				good	1	36	1	1	no	formfour
1	5	7	1	1 yr 6mo	76	39	3.5	3500	7				good	1	27	3	1		formfour
7		11	1	1 month	4	27	3	3000	1	1				4			1		formfour
1	2	3	1	1 month	4	27	2.8	2800	2	2				4			1		formfour
4	9	12	1	1 month	4	27	2.5	2500	1	1	4			4			1		formfour
6	22	11	2	3 days	1	27	2.5	2500	2	2				4			1		formfour
8	30	1	2	3 month	12	40	2	2000	6				good	1	20	2	1	no	formfour
1	10	1	2	4 days	1	27	2	2000	2	2				4			1		formfour
5	1	1	2	3 month	12	27	1.9	1900	2	2				4			1		formfour
4	13	3	1	7 month	29	30	1.8	1800	5				not good	3	28	3	1	no	formfour
1	5	8	2	2 month	8	27	1.8	1800	5					4			1		formfour
1	20	8	1	1 year	52	28	4	4000	6				good	1	27	2	2		formfour
1	10	6	2	1 day	1	38	3.8	3800	5					4			2		formfour
1	10		2	2 month	8	26	3.8	3800	5					4			2		formfour
1	10	2	2	20 days	3	27	3.6	3600	5					4			2		formfour
1	10	5	2	7 month	29	38	3.5	3500	9		3		good	1	36	4	2	no	formfour
8	4	7	2	6 month	25	39	3.5	3500	8				good	1	30	3	2	no	formfour
11		2	2	1 month	4	26	3.1	3100	1	1				4			2		formfour
2	11	4	2	8 month	32	27	3.1	3100	1	1				4			2		formfour
2	8	9	1	2 month	8	27	3	3000	2	2				4			2		formfour
1	5	6	1	7 month	29	27	2.7	2700	14					4			2		formfour
5	1	12	2	2 month	8	35	2.5	2500	5				good	1	30	3	2		formfour
7		12	2	5 month	20	27	2.4	2400	2	2				4			2		formfour
1	20	1	2	1 day	1	40	2.3	2300	9				good	1	32	4	2	no	formfour
5	7	8	2	1 day	1	27	2.3	2300	5					4			2		formfour
4	25	8	2	4 days	1	26	2.2	2200	3	5				4			2		formfour
1	10	4	1	2 month	8	27	2	2000	2	2				4			2		formfour
4	9	9	1	2 month	8	27	2	2000	2	2				4			2		formfour
1	10	7	2	2 month	8	34	1.8	1800	5				good	1	21	2	2	no	formfour
3	29	5	2	10 month	40	27	1.8	1800	2	2				4			2		formfour
3	12	6	1	5 month	20	27	1.8	1800	2	2				4			2		formfour
6	1	6	1	14 days	2	27	1.5	1500	1	1	4			4			2		formfour
11		1	1	1 month	4	26	1.4	1400	2	2				4			2		formfour
4	9	5	1	7 days	1	27			19				good	1	33	2	2	no	formfour
1	5	8	2	4 month	16	37	3.2	3200	12				died	3	22	1	1	no	form six
1	10	2	1	2 month	8	27	2.8	2800	2	2				4			2		form six
1	5	10	1	1 day	1	38	4.5	4500	5				good	1	31	1	1	no	form four
3	12	8	1	11 month	44	39	3.8	3800	5				good	1	34	3	1	no	form four
1	10		2	2 days	1	27	3.8	3800	5					4			1		form four
1	5	9	1	1 year	52	39	3.2	3200	6				died	3	28	2	1	no	form four
1	10	10	1	1 day	1	26	2.8	2800	4	8				4			1		form four
4		3	2	3 days	1	26	2.5	2500	5					4			1		form four
7	9	4	2	2 month	8	27	2.1	2100	5					4			1		form four
1	10	1	1	10 days	2	27	4.5	4500	5					4			2		form four
1	10	4	2	1 month	4	39	3.8	3800	5				good	1	27	2	2	no	form four
1	10	8	1	3 month	12	27	3.2	3200	11				good	1	32	4	2	no	form four
1	10	7	2	1 month	4	40	3.1	3100	1	1			good	1	27	4	2	no	form four
1	6	2	2	1 month	4	27	3	3000	2	2				4			2		form four
7	13	1	2	10 days	2	39	2.8	2800	2	2			good	1	24	3	2	no	form four
1	5	2	1	1 day	1	27	2.8	2800	5					4			2		form four
1	5	8	2	3 month	12	38	2.6	2600	13				good	1	26	3	2	no	form four
1	15	9	2	1 year	52	39	2	2000	29				good	1	32	3	2	no	form four
1	10	3	2	3 month	12	26	1.8	1800	5					4			2		form four
1	5	5	2	2 days	1	27	1.6	1600	5					4			2		form four
1	10	9	2	14 days	2	36	2.5	2500	5				good	1	32	2	1	no	diploma
1	5	11	1	1 day	1	33	1.8	1800	5					4			1		diploma
1	10		1	3 mo	12	37	3.8	3800	10				good	1	35	3	1	no	college
1	2	6	2	1 month	4	26	2.4	2400	4	8				4			1		college
1	10	9	1	2 month	8	28	2.3	2300	5				good	1	32	3	1	no	college
1	5	12	1	1 month	4	29	1.6	1600	5					4			2		college
1	5	10	1	1 month	4	27	4.2	4200	7					4			1		seven
1	5	2	1	14 days	2	27	4.2	4200	12					4			1		seven
3	12	11	2	8 month	32	27	4	4000	6					4			1		seven
1	5	2	1	3 month	12	36	3.9	3900	29					4			1		seven
1	5	1	1	3 month	12	27	3.5	3500	6					4			1		seven
3	12	6	2	9 days	2	27	3.5	3500	6					4			1		seven
1	5	10	1	1 day	1	27	3.5	3500	6					4			1		seven
2	12	10	1	3 month	12	27	3.5	3500	6					4			1		seven
3		12	1	1 month	4	27	3.5	3500	6					4			1		seven
1	6	12	2	8 month	32	27	3.5	3500	6					4			1		seven
1	26	9	1	17 days	3	27	3.5	3500	7					4			1		seven
2	3	6	2	6 month	24	38	3.5	3500	12					4			1		seven
8	30	3	1	1 month	4	27	3.5	3500	12					4			1		seven
4	9	8	2	20 days	3	27	3.5	3500	16					4			1		seven
1	10	3	1	4 month	16	36	3.3	3300	29					4			1		seven
6	1	2	2	6 month	24	27	3.2	3200	6					4			1		seven
7	8	10	1	4 mo	16	27	3.2	3200	6					4			1		seven
7	24	4	1	3 month	12	38	3.2	3200	6					4			1		seven
1	20	11	1	2 month	8	27	3.2	3200	7					4			1		seven
2	3	8	1	3 month	12	27	3.2	3200	11					4			1		seven
8	4	4	2	6 days	1	27	3.2	3200	12					4			1		seven
5	7	11	1	3 month	12	27	3.2	3200	12					4			1		seven
1	5	12	2	5 days	1	27	3.2	3200	12					4			1		seven
1	5	5	1	5 month	20	26	3	3000	7					4			1		seven
1	10	7	1	1 year	52	27	3	3000	7					4			1		seven
8	30	11	2	2 month	8	27	3	3000	7					4			1		seven
1	10	7	1	3 month	12	38	3	3000	7					4			1		seven
5	19	6	2	1 week	1	26	3	3000	8					4			1		seven
2	12	7	1	2 month	8	26	3	3000	8					4			1		seven
5	7	12	2	1 day	1	27	3	3000	8					4			1		seven
2	11	9	2	1 mo	4	27	3	3000	9					4			1		seven
1	10	8	2	3 month	12	27	3	3000	9		3			4			1		seven
1	10	9	1	5 month	20	26	3	3000	9		3			4			1		seven
1	10	2	2	2 month	8	27	3	3000	11					4			1		seven
1	5	8	1	3 weeks	3	27	3	3000	11					4			1		seven
1	5	9	1	3 days	1	27	3	3000	11					4			1		seven
1	10	1	2	1 month	4	38	3	3000	29					4			1		seven
1	10	3	1	5 month	20	36	3	3000	29					4			1		seven
1	5	9	2	8 days	2	27	2.8	2800	5					4			1		seven
1	2	4	2	6 month	25	38	2.8	2800	5					4			1		seven
5	1	1	2	5 month	20	27	2.8	2800	15					4			1		seven
1	5	4	2	6 month	24	27	2.8	2800	16					4			1		seven
1	2	12	1	1 day	1	40	2.8	2800	16					4			1		seven
8	18	6	2	2 month	8	26	2.7	2700	8					4			1		seven
7	14	6	1	4 days	1	26	2.7	2700	8					4			1		seven
5	7	9	2	2 mo	8	27	2.7	2700	8					4			1		seven
8	4	10	2	2 month	8	27	2.7	2700	8					4			1		seven
8	4	12	2	2 month	8	27	2.7	2700	11					4			1		seven
8	13	7	2	8 month	32	27	2.7	2700	16					4			1		seven
2	3	2	1	20 days	3	27	2.6	2600	8					4			1		formfour
1	5	2	2	1 day	1	38	2.4	2400	5					4			1		formfour
5	7	3	2	1 day	1	27	2.4	2400	6					4			1		formfour
1	5	10	1	5 month	20	27	2.4	2400	6					4			1		formfour
1	10	11	1	2 month	8	38	2.4	2400	6					4			1		formfour
8	4	5	2	1 day	1	27	2.3	2300	9					4			1		formfour
1	5	9	2	1 year	52	26	2.3	2300	9		3			4			1		formfour
4	25	7	2	2 month	8	26	2.3	2300	29					4			1		formfour
1	10	11	1	3 month	12	26	2.3	2300	29					4			1		formfour
1	5	9	2	1 yr 4mo	68	26	2.2	2200	6					4			1		formfour
7	9	4	1	5 month	20	34	2.2	2200	29					4			1		formfour
5	19	6	2	7 month	29	27	2.2	2200	29					4			1		formfour
4	25	7	2	2 days	1	27	2.2	2200	29					4			1		formfour
7	8	10	1	3 month	12	27	2.2	2200	29					4			1		formfour
4	9	10	1	1 year	52	26	2	2000	6					4			1		formfour
1	5	11	1	8 month	32	27	2	2000	6					4			1		formfour
1	26	11	2	4 days	1	26	2	2000	29					4			1		formfour
1	6	10	2	1 yr 5mo	72	27	1.8	1800	5					4			1		formfour
2	28	11	1	5 month	20	26	1.8	1800	5					4			1		formfour
1	10	10	1	2 month	8	26	1.6	1600	5					4			1		formfour
		7	1	1 month	4	40			17					4			1		formfour
1	6	5	1	2 mo	8	40			18					4			1		formfour
6	17	6	1	3 month	12	40			18					4			1		formfour
1	10	7	2	1yr 10mo	92	39			19					4			1		formfour
1	10	9	1	1 year	52	39			19					4			1		formfour
1	10	9	1	3 month	12	39			19					4			1		formfour
1	10	11	1	1 month	4	39			24					4			1		formfour
1	5	11	2	5 month	20	27			29					4			1		formfour
1	10		2	4 days	1	27			31					4			1		formfour
1	10	6	1	4 month	16	27			32					4			1		formfour
2	11	8	1	1 month	4	40	4.2	4200	12					4			2		formfour
1	10		2	2 month	8	27	4	4000	6					4			2		formfour
1	10	3	1	8 month	32	27	4	4000	6					4			2		formfour
1	5	9	1	14 days	2	27	4	4000	6					4			2		formfour
1	5	10	2	1 year	52	27	4	4000	6					4			2		form six
1	2	10	1	6 month	24	27	4	4000	6					4			2		form six
1	5	12	2	4 month	16	27	4	4000	6					4			2		form four
2	3	12	1	9 month	32	26	4	4000	6					4			2		form four
4	9	12	2	4 month	16	39	3.9	3900	29					4			2		form four
5	7	4	1	8 month	32	30	3.9	3900	29					4			2		form four
3	4	8	1	3 month	12	27	3.9	3900	29					4			2		form four
3		7	1	4 month	16	27	3.8	3800	8					4			2		form four
2	3	8	1	7 month	29	27	3.6	3600	8					4			2		form four
1	6	8	2	13 days	2	27	3.5	3500	6					4			2		form four
1	5	10	1	2 mo	8	26	3.5	3500	6					4			2		form four
1	5	11	1	11 month	44	27	3.5	3500	6					4			2		form four
1	10	3	1	4 month	16	38	3.5	3500	6					4			2		form four
4	21	8	2	4 month	16	27	3.5	3500	8					4			2		form four
1	6	7	2	2 month	8	27	3.5	3500	9					4			2		form four
2	3	8	2	1 mo 10	6	27	3.5	3500	9		3			4			2		form four
1	10	10	1	5 month	20	26	3.5	3500	9		3			4			2		form four
6	22	7	1	6 days	1	27	3.4	3400	7					4			2		form four
4	25	12	1	2 month	8	27	3.4	3400	12					4			2		form four
7	8	12	1	2 month	8	39	3.3	3300	7					4			2		form four
1	5	9	1	4 month	16	27	3.3	3300	7					4			2		diploma
1	10	5	2	1 yr 9mo	88	29	3.3	3300	29					4			2		diploma
6	22	9	1	2 month	8	27	3.3	3300	29					4			2		college
4	25	8	1	1 day	1	27	3.2	3200	6					4			2
1	5	10	1	1 mo	4	28	3.2	3200	6					4			2
1	10	12	1	2 month	8	27	3.2	3200	6					4			2
1	6	3	2	4 month	16	26	3.2	3200	7					4			2
1	5	7	1	11 month	44	27	3.2	3200	7					4			2
1	10	8	2	12 days	2	27	3.2	3200	11					4			2
1	10	11	1	2 month	8	27	3.2	3200	12					4			2
1	10		1	3 month	12	26	3	3000	7					4			2
1	10	8	1	1 month	4	27	3	3000	7					4			2
7	8	9	1	1 year	52	27	3	3000	7					4			2
1	5	12	2	1 month	4	27	3	3000	7					4			2
1	5	4	1	1 yr10m	92	26	3	3000	8					4			2
7	14	6	1	4 days	1	26	3	3000	8					4			2
2	11	6	2	11 days	2	26	3	3000	8					4			2
2	28	12	2	2 month	8	27	3	3000	8					4			2
7		12	1	4 days	1	27	3	3000	8					4			2
1	5	7	1	25 days	4	37	3	3000	9		3			4			2
2	3	8	2	1 month	4	36	3	3000	9		3			4			2
1	5	6	1	2 days	1	27	3	3000	9					4			2
2	28	9	1	1 month	4	27	3	3000	9					4			2
1	2	5	2	1 day	1	27	3	3000	9		3			4			2
1	5	8	2	5 month	20	26	3	3000	9		3			4			2
1	5	11	1	1 month	4	26	3	3000	9		3			4			2
1	10	11	2	12 days	2	26	3	3000	9		3			4			2
1	10	7	1	1 day	1	27	3	3000	11					4			2
2	13	12	2	4 month	16	27	3	3000	11					4			2
1	10	6	1	2 month	8	27	3	3000	12					4			2
1	6	7	1	1 month	4	27	3	3000	12					4			2
1	10	7	1	11 days	2	27	3	3000	12					4			2
4	9	10	1	3 days	1	27	3	3000	12					4			2
5	19	6	2	4 month	16	28	3	3000	29					4			2
1	5	10	1	3 month	12	27	3	3000	29					4			2
8	4	5	2	8 month	32	27	2.8	2800	7					4			2
1	5	2	1	9 month	32	38	2.8	2800	7					4			2
1	5	11	1	2 mo	8	26	2.8	2800	9		3			4			2
1	10	3	2	11 month	44	27	2.8	2800	11					4			2
4	9	5	1	29 days	5	27	2.8	2800	12					4			2
1	10	9	2	1 day	1	27	2.8	2800	12					4			2
1	5	8	1	2 month	8	26	2.8	2800	13					4			2
1	10	2	2	3 days	1	27	2.7	2700	8					4			2
7		3	1	1 month	4	26	2.7	2700	8					4			2
4	9	8	2	10 days	2	27	2.7	2700	8					4			2
1	10	4	1	20 days	3	27	2.7	2700	11					4			2
1	6	5	2	3 month	12	27	2.7	2700	11					4			2
1	6	10	2	5 month	20	27	2.7	2700	11					4			2
1	5	10	1	9 month	32	27	2.7	2700	11					4			2
2	3	5	2	2 month	8	26	2.7	2700	13					4			2
4	9	12	2	1 day	1	27	2.7	2700	13					4			2
1	10	10	1	20 days	3	27	2.7	2700	15					4			2
1	2	7	1	8 days	2	27	2.7	2700	15					4			2
1	10		2	1 month	4	27	2.7	2700	16					4			2
4	9	3	2	7 month	29	27	2.7	2700	16					4			2
5	7	7	1	1 year	52	27	2.7	2700	16					4			2
7	23	9	1	2 weeks	2	40	2.7	2700	16					4			2
1	6	11	1	1 day	1	40	2.7	2700	16					4			2
1	5	1	2	1 month	4	37	2.7	2700	29					4			2
1	10	3	1	8 month	32	35	2.7	2700	29					4			2
7	9	6	1	7 month	29	27	2.7	2700	29					4			2
5	7	10	2	3 month	12	28	2.7	2700	29					4			2
7	15	9	1	2 days	1	27	2.6	2600	8					4			2
1	6	9	2	2 month	8	40	2.5	2500	16					4			2
7	8	9	2	8 month	32	27	2.4	2400	5					4			2
3	12	8	2	1 year	52	27	2.4	2400	6					4			2
1	5	10	2	1 year	52	27	2.4	2400	6					4			2
5	1	12	1	2 month	8	27	2.4	2400	6					4			2
2	28	11	2	1 month	4	26	2.3	2300	5					4			2
6		11	1	3 days	1	27	2.3	2300	9					4			2
1	10	12	1	1 mo	4	40	2.3	2300	16					4			2
1	10	8	2	5 month	20	27	2.3	2300	16					4			2
1	5	2	1	12 days	2	37	2.3	2300	29					4			2
2	11	4	2	5 month	20	33	2.3	2300	29					4			2
1	5	12	1	2 month	8	26	2.2	2200	5					4			2
1	5	11	1	6 month	24	27	2.2	2200	6					4			2
8	4	1	2	1 yr 4mo	68	37	2.2	2200	29					4			2
8	30	1	2	3 month	12	37	2.2	2200	29					4			2
1	10	4	1	3 month	12	34	2.2	2200	29					4			2
1	10	10	1	3 month	12	27	2.2	2200	29					4			2
1	10	10	1	1 day	1	27	2	2000	5					4			2
1	10	10	2	1 mo	4	27	2	2000	5					4			2
1	10	5	2	1 day	1	27	2	2000	5					4			2
1	5	2	2	2 month	8	38	2	2000	5					4			2
1	5	10	1	2 month	8	38	2	2000	5					4			2
8	30		2	4 month	16	27	2	2000	6					4			2
1	10	4	1	9 month	36	27	2	2000	6					4			2
1	5	8	2	11 month	44	27	2	2000	6					4			2
1	6	8	2	5 month	20	27	2	2000	6					4			2
1	10	11	2	1 month	4	27	2	2000	6					4			2
2	3	11	2	4 month	16	27	2	2000	6					4			2
2	28	12	2	7 month	29	27	2	2000	6					4			2
1	6	12	2	4 month	16	27	2	2000	6					4			2
1	5	2	2	2 month	8	37	2	2000	29					4			2
5	7	4	1	8 month	32	30	2	2000	29					4			2
1	10	12	2	2 month	8	26	1.9	1900	5					4			2
1	10	10	2	1 day	1	27	1.8	1800	5					4			2
4	9	3	1	5 month	20	38	1.8	1800	5					4			2
4	25	10	2	1 month	4	27	1.54	1540	5					4			2
1	5		1	3 mo	12	39			19					4			2
1	10	6	1	3 month	12	39			19					4			2
1	10	9	1	8 month	32	39			19					4			2
6	17	6	2	1 month	4	39			20					4			2
1	10	10	1	1 month	4	39			21					4			2
1	5	8	1	1 year	52	39			22					4			2
1	10	6	1	2 month	8	39			23					4			2
4	9	9	1	1 mo	4	40			27					4			2
1	5	10	2	4 mo	16	40			27					4			2
5	7	12	2	8 month	32	40			27					4			2
6	1	6	2	2 days	1	39			28					4			2
2	3	11	2	6 month	24	27			29					4			2
7	8	11	1	9 month	32	27			29					4			2
2	3	12	2	9 month	32	27			29					4			2
1	10	11	1	1 day	1	27			30					4			2
